# Supplementary material for: Stoichiometric niche, nutrient partitioning and resource allocation in a solitary bee are sex-specific and phosphorous is allocated mainly to the cocoon
Source: Sci Rep. 2021 Jan 12;11:652. doi: 10.1038/s41598-020-79647-7 (PMC7804283; doi:10.1038/s41598-020-79647-7)
Supplement: Supplementary file 2 — Supplementary Information 2. [file 41598_2020_79647_MOESM2_ESM.xlsx]

## Sheet: Concentrations and masses
Sample ordinal number	sample type	sex	C %	N %	P %	S %	Ca ppm	Mg ppm	K ppm	Na ppm	Fe ppm	Zn ppm	Mn ppm	Cu ppm	Corresponding mass sample ordinal number	dry mass [mg]
1	imago	F	48.43	13.536	0.625	0.194	865.959	755.673	20771.5	249.952	100.571	105.681	3.706	20.633	F1	31.9
2	imago	F	51.372	12.122	0.583	0.223	988.011	784.853	22532.4	202.195	101.891	89.245	3.882	22.042	F2	44.3
3	imago	F	48.569	14.093	0.646	0.207	962.687	777.536	20790	210.739	99.741	96.098	3.976	24.766	F3	41.8
4	imago	F	48.266	14.813	0.594	0.202	892.593	757.087	21806	164.719	96.187	108.753	3.689	20.201	F4	38.9
5	imago	F	46.856	15.922	0.601	0.217	745.979	762.855	20742.8	164.304	102.011	102.701	3.869	19.179	F5	53.1
6	imago	F	48.438	14.831	0.613	0.186	937.531	815.389	21850.2	223.181	93.5	104.324	3.829	21.565	F6	63
7	imago	F	48.451	14.134	0.578	0.218	848.106	754.887	22351.9	236.936	104.489	101.622	3.471	21.423	F7	50.4
		mean	48.626	14.2073	0.605714	0.206714	891.552	772.611	21549.2	207.432	99.77	101.203	3.77457	21.4013		46.2
		SD	1.3485	1.19119	0.0241227	0.0136102	81.8675	22.1408	774.48	33.2898	3.75462	6.56087	0.167418	1.76676		10.2326
		cv	0.027732	0.0838437	0.0398252	0.0658407	0.0918258	0.0286571	0.03594	0.160485	0.0376327	0.0648285	0.0443543	0.0825538		0.221485
		max	51.372	15.922	0.646	0.223	988.011	815.389	22532.4	249.952	104.489	108.753	3.976	24.766		63
		min	46.856	12.122	0.578	0.186	745.979	754.887	20742.8	164.304	93.5	89.245	3.471	19.179		31.9
		median	48.438	14.134	0.601	0.207	892.593	762.855	21806	210.739	100.571	102.701	3.829	21.423		44.3
		upper (3rd) quartile	48.51	14.822	0.619	0.2175	950.109	781.194	22101	230.059	101.951	105.002	3.8755	21.8035		51.75
		lower (1st) quartile	48.348	13.8145	0.5885	0.198	857.033	756.38	20780.7	183.457	97.964	98.86	3.6975	20.417		40.35
8	imago	M	49.238	13.62	0.42	0.205	1008.03	774.872	16116.4	275.869	94.52	82.21	3.621	14.559	M1	31.5
9	imago	M	47.613	14.038	0.512	0.19	1040.53	837.826	16587.8	238.822	96.542	86.719	4.472	10.715	M2	36.1
10	imago	M	47.092	14.839	0.537	0.214	1095.17	765.82	14567.3	285.623	95.588	81.03	3.325	12.088	M3	43.3
11	imago	M	52.524	11.143	0.58	0.223	1000.91	748.664	12119.5	203.785	103.571	76.236	5.072	14.028	M4	12.2
12	imago	M	47.456	14.714	0.625	0.194	977.881	800.78	13091.6	230.51	98.541	84.205	3.516	18.566	M5	24.5
13	imago	M	50.948	13.514	0.579	0.2	998.63	779.638	16896.8	239.805	87.981	78.055	3.521	16.472	M6	23.6
14	imago	M	47.018	14.26	0.551	0.209	937.728	885.231	16322.6	327.929	98.735	117.011	3.671	14.759	M7	17.4
		mean	48.8413	13.7326	0.543429	0.205	1008.41	798.976	15100.3	257.478	96.4969	86.4951	3.88543	14.4553		26.9429
		SD	2.15909	1.24667	0.0652913	0.0114891	49.3958	47.501	1878.42	41.5618	4.76947	13.9118	0.639177	2.6091		10.7838
		cv	0.0442063	0.0907823	0.120147	0.0560445	0.0489837	0.0594524	0.124396	0.161419	0.0494262	0.160839	0.164506	0.180495		0.400246
		max	52.524	14.839	0.625	0.223	1095.17	885.231	16896.8	327.929	103.571	117.011	5.072	18.566		43.3
		min	47.018	11.143	0.42	0.19	937.728	748.664	12119.5	203.785	87.981	76.236	3.325	10.715		12.2
		median	47.613	14.038	0.551	0.205	1000.91	779.638	16116.4	239.805	96.542	82.21	3.621	14.559		24.5
		upper (3rd) quartile	50.093	14.487	0.5795	0.2115	1024.28	819.303	16455.2	280.746	98.638	85.462	4.0715	15.6155		33.8
		lower (1st) quartile	47.274	13.567	0.5245	0.197	988.255	770.346	13829.5	234.666	95.054	79.5425	3.5185	13.058		20.5
15	egg	F	47.74	7.311	0.812	0.231	4441.43	1354.64	14954.9	5338.55	137.078	161.449	39.854	8.988
16	egg	F	47.63	8.581	0.616	0.393	4736.61	1255.13	14824.9	5293.88	352.96	238.659	48.707	10.776
17	egg	F	46.822	7.65	0.599	0.342	4093.69	1238.58	14672.8	4161.25	271.972	165.062	32.74	10.863
18	egg	F	48.324	7.771	0.638	0.36	4203.16	1123.78	13636.5	3444.56	433.493	174.647	17.073	19.653
19	egg	F	47.799	7.969	0.556	0.333	2747.35	1462.16	13365.8	2112.72	240.879	202.267	31.3	8.086
20	egg	F	45.84	7.107	0.87	0.288	3332.96	1348.3	13811.4	4382.2	259.685	173.131	35.865	15.256
21	egg	F	48.183	7.861	0.702	0.311	4520.19	1403.51	13912.3	4557.01	194.636	194.964	15.625	9.973
		mean	47.4769	7.75	0.684714	0.322571	4010.77	1312.3	14168.4	4184.31	270.1	187.168	31.5949	11.9421
		SD	0.868034	0.477398	0.116654	0.0525384	715.468	114.097	635.629	1124.03	98.2502	27.2153	11.8785	4.09141
		cv	0.0182833	0.0615998	0.170369	0.162874	0.178387	0.0869444	0.0448625	0.268631	0.363754	0.145405	0.375963	0.342603
		max	48.324	8.581	0.87	0.393	4736.61	1462.16	14954.9	5338.55	433.493	238.659	48.707	19.653
		min	45.84	7.107	0.556	0.231	2747.35	1123.78	13365.8	2112.72	137.078	161.449	15.625	8.086
		median	47.74	7.771	0.638	0.333	4203.16	1348.3	13912.3	4382.2	259.685	174.647	32.74	10.776
		upper (3rd) quartile	47.991	7.915	0.757	0.351	4480.81	1379.07	14748.9	4925.44	312.466	198.615	37.8595	13.0595
		lower (1st) quartile	47.226	7.4805	0.6075	0.2995	3713.32	1246.86	13724	3802.91	217.757	169.096	24.1865	9.4805
22	egg	M	48.188	6.996	0.876	0.265	4565.94	1569.79	13178.6	3491.91	273.751	104.687	19.378	15.363
23	egg	M	49.832	8.043	0.903	0.254	4130.3	1240.11	14593	6428.26	151.399	197.677	18.178	31.141
24	egg	M	46.976	7.417	0.98	0.266	2865.96	2097.67	13521.6	4754.34	162.093	281.732	15.508	21.515
25	egg	M	47.153	7.201	0.749	0.252	2563.33	1800.17	14094.1	2787.9	250.961	150.704	12.923	12.959
26	egg	M	45.44	7.459	0.652	0.239	1719.41	1473.08	13552.4	2164.85	255.259	190.475	47.61	20.425
27	egg	M	48.006	7.107	0.959	0.231	3117.46	1403.37	11959.2	4017.16	269.386	285.551	21.546	20.783
28	egg	M	47.103	6.26	0.891	0.238	3007.91	1027.98	12455.7	2005.41	260.253	161.051	27.254	17.909
		mean	47.5283	7.21186	0.858571	0.249286	3138.61	1516.03	13336.4	3664.26	231.872	195.982	23.1996	20.0136
		SD	1.35143	0.541249	0.1175	0.0136835	953.734	353.742	906.567	1567.92	51.9984	67.0993	11.6878	5.81176
		cv	0.0284343	0.0750498	0.136855	0.0548908	0.303871	0.233335	0.067977	0.427895	0.224255	0.342374	0.503795	0.290391
		max	49.832	8.043	0.98	0.266	4565.94	2097.67	14593	6428.26	273.751	285.551	47.61	31.141
		min	45.44	6.26	0.652	0.231	1719.41	1027.98	11959.2	2005.41	151.399	104.687	12.923	12.959
		median	47.153	7.201	0.891	0.252	3007.91	1473.08	13521.6	3491.91	255.259	190.475	19.378	20.425
		upper (3rd) quartile	48.097	7.438	0.931	0.2595	3623.88	1684.98	13823.2	4385.75	264.82	239.704	24.4	21.149
		lower (1st) quartile	47.0395	7.0515	0.8125	0.2385	2714.64	1321.74	12817.2	2476.37	206.527	155.877	16.843	16.636
29	cocoon	F	36.366	10.138	4.692	0.23	13428.4	17314.6	23829.3	457.934	138.871	549.595	1175.52	16.843	F1	9.2
30	cocoon	F	41.164	11.644	3.559	0.201	14445.4	16878.7	22919.9	414.782	157.274	543.129	1292.85	17.277	F2	14.2
31	cocoon	F	37.817	10.553	3.576	0.234	14129.7	12305.8	20249.3	430.039	187.391	507.394	1014.34	15.789	F3	9.4
32	cocoon	F	39.305	10.651	4.434	0.243	14058.7	15943.2	22260.7	460.604	121.464	554.315	1032.49	15.79	F4	11.6
33	cocoon	F	37.734	10.534	4.487	0.209	14203.4	17210.5	21671.6	413.713	170.949	538.527	1090.2	16.383	F5	13.8
34	cocoon	F	39.927	11.152	3.447	0.199	12777.2	15067.4	20059.4	488.842	134.346	512.881	1133.77	17.784	F6	21.5
35	cocoon	F	42.199	11.875	3.869	0.204	13658.5	14316.2	19335.3	451.023	170.529	485.209	884.237	18.429	F7	16.5
		mean	39.216	10.9353	4.00914	0.217143	13814.5	15576.6	21475.1	445.277	154.403	527.293	1089.06	16.8993		13.7429
		SD	2.06084	0.639786	0.516564	0.0180132	571.2	1828.77	1651.82	27.3388	23.66	25.753	130.217	0.999865		4.32198
		cv	0.0525511	0.0585066	0.128847	0.0829556	0.0413479	0.117405	0.0769182	0.0613974	0.153235	0.0488399	0.119569	0.0591661		0.314489
		max	42.199	11.875	4.692	0.243	14445.4	17314.6	23829.3	488.842	187.391	554.315	1292.85	18.429		21.5
		min	36.366	10.138	3.447	0.199	12777.2	12305.8	19335.3	413.713	121.464	485.209	884.237	15.789		9.2
		median	39.305	10.651	3.869	0.209	14058.7	15943.2	21671.6	451.023	157.274	538.527	1090.2	16.843		13.8
		upper (3rd) quartile	40.5455	11.398	4.4605	0.232	14166.5	17044.6	22590.3	459.269	170.739	546.362	1154.64	17.5305		15.35
		lower (1st) quartile	37.7755	10.5435	3.5675	0.2025	13543.5	14691.8	20154.4	422.41	136.608	510.137	1023.41	16.0865		10.5
36	cocoon	M	38.698	10.825	3.052	0.188	7908.01	13304.7	21544.5	442.396	140.368	320.516	761.344	14.028	M1	9.9
37	cocoon	M	38.957	11.206	3.603	0.141	14750.7	16312.2	24470.5	507.001	127.246	432.776	980.815	15.721	M2	10.3
38	cocoon	M	41.364	11.908	3.771	0.19	15789.7	11602.5	23132.3	475.112	123.878	431.372	825.336	15.438	M3	12.5
39	cocoon	M	38.49	10.608	4.657	0.187	18436.6	12067.5	24046.2	586.279	135.105	386.206	901.859	15.665	M4	3.9
40	cocoon	M	37.98	10.624	4.123	0.172	8890.64	12848.1	21616	500.604	160.906	377.225	724.183	13.263	M5	9.4
41	cocoon	M	38.308	10.489	4.153	0.132	18225.8	15167.7	25674.2	586.309	148.797	369.696	834.842	15.14	M6	9.1
42	cocoon	M	38.896	10.904	2.998	0.177	14100.1	13229	20806.8	453.66	136.017	395.717	828.797	15.742	M7	7.8
		mean	38.9561	10.9377	3.76529	0.169571	14014.5	13504.5	23041.5	507.337	138.902	387.644	836.739	14.9996		8.98571
		SD	1.11492	0.489174	0.60516	0.0236281	4174.01	1677.23	1791.53	58.667	12.7054	38.6289	85.1944	0.973484		2.65733
		cv	0.0286198	0.0447236	0.160721	0.13934	0.297835	0.124197	0.0777524	0.115637	0.0914698	0.0996503	0.101817	0.0649008		0.295729
		max	41.364	11.908	4.657	0.19	18436.6	16312.2	25674.2	586.309	160.906	432.776	980.815	15.742		12.5
		min	37.98	10.489	2.998	0.132	7908.01	11602.5	20806.8	442.396	123.878	320.516	724.183	13.263		3.9
		median	38.698	10.825	3.771	0.177	14750.7	13229	23132.3	500.604	136.017	386.206	828.797	15.438		9.4
		upper (3rd) quartile	38.9265	11.055	4.138	0.1875	17007.8	14236.2	24258.3	546.64	144.582	413.544	868.351	15.693		10.1
		lower (1st) quartile	38.399	10.616	3.3275	0.1565	11495.3	12457.8	21580.3	464.386	131.175	373.461	793.34	14.584		8.45
43	feces	F	47.557	4.47	1.151	0.452	1180.14	1183.25	9136.82	195.487	1479.66	81.665	55.83	41.633	F1	34.6
44	feces	F	50.8	4.945	1.039	0.493	1609.86	1037.52	9350.15	273.63	1260.38	78.096	65.737	44.697	F2	63.8
45	feces	F	53.319	4.945	1.393	0.444	566.982	1223.56	9488.7	269.373	1349.95	82.49	90.915	42.242	F3	52.4
46	feces	F	50.627	4.921	1.329	0.496	1077.65	1340.67	9078.82	265.971	1234.67	84.974	89.871	34.525	F4	48.6
47	feces	F	53.295	5.399	1.424	0.461	1585.47	859.475	9401.93	243.694	1087.91	79.838	70.857	39.645	F5	69.8
48	feces	F	53.057	4.734	1.53	0.486	980.142	1115.51	9778.77	234.399	1551.88	51.472	45.899	39.212	F6	90.2
49	feces	F	51.098	4.573	0.755	0.475	461.655	1036.31	9161.52	206.873	1739.77	72.318	44.774	41.582	F7	70.5
		mean	51.3933	4.85529	1.23157	0.472429	1065.99	1113.76	9342.39	241.347	1386.32	75.8361	66.269	40.5051		61.4143
		SD	2.0751	0.3052	0.268432	0.0205171	447.291	155.376	244.91	31.0359	219.953	11.4663	19.0252	3.19359		18.0354
		cv	0.0403769	0.0628593	0.217959	0.0434291	0.419603	0.139506	0.0262149	0.128595	0.15866	0.151199	0.287091	0.0788441		0.293667
		max	53.319	5.399	1.53	0.496	1609.86	1340.67	9778.77	273.63	1739.77	84.974	90.915	44.697		90.2
		min	47.557	4.47	0.755	0.444	461.655	859.475	9078.82	195.487	1087.91	51.472	44.774	34.525		34.6
		median	51.098	4.921	1.329	0.475	1077.65	1115.51	9350.15	243.694	1349.95	79.838	65.737	41.582		63.8
		upper (3rd) quartile	53.176	4.945	1.4085	0.4895	1382.8	1203.41	9445.32	267.672	1515.77	82.0775	80.364	41.9375		70.15
		lower (1st) quartile	50.7135	4.6535	1.095	0.4565	773.562	1036.91	9149.17	220.636	1247.52	75.207	50.8645	39.4285		50.5
50	feces	M	50.898	4.488	0.854	0.352	668.675	916.585	8318.28	141.06	927.392	101.447	45.645	40.091	M1	45.5
51	feces	M	50.866	4.691	0.929	0.346	879.848	756.504	8145.22	150.626	1319.63	89.322	41.661	39.812	M2	50.4
52	feces	M	42.106	3.605	0.662	0.354	951.094	1075.36	8948.88	197.145	1043.19	111.154	38.219	39.388	M3	66.5
53	feces	M	52.084	4.612	0.729	0.37	850.688	1086.34	8656.17	171.321	1087.5	84.663	43.495	20.804	M4	14.1
54	feces	M	49.099	3.655	0.651	0.336	840.035	902.699	8854.24	179.923	1031.44	71.695	41.661	37.714	M5	39.1
55	feces	M	53.834	3.2	0.764	0.361	708.931	1026.33	9733.87	220.951	1180.01	62.461	37.324	35.15	M6	38
56	feces	M	54.129	3.723	0.616	0.379	991.642	1009.49	9490.54	240.691	1144.39	64.581	42.794	30.217	M7	30.4
		mean	50.4309	3.99629	0.743571	0.356857	841.559	967.616	8878.17	185.96	1104.79	83.6176	41.5427	34.7394		40.5714
		SD	4.07176	0.589046	0.114532	0.0145193	118.007	117.113	579.189	36.1944	125.383	18.5379	2.91772	7.06688		16.3613
		cv	0.0807394	0.147398	0.15403	0.0406865	0.140224	0.121033	0.0652375	0.194636	0.11349	0.221698	0.0702342	0.203425		0.403272
		max	54.129	4.691	0.929	0.379	991.642	1086.34	9733.87	240.691	1319.63	111.154	45.645	40.091		66.5
		min	42.106	3.2	0.616	0.336	668.675	756.504	8145.22	141.06	927.392	62.461	37.324	20.804		14.1
		median	50.898	3.723	0.729	0.354	850.688	1009.49	8854.24	179.923	1087.5	84.663	41.661	37.714		39.1
		upper (3rd) quartile	52.959	4.55	0.809	0.3655	915.471	1050.85	9219.71	209.048	1162.2	95.3845	43.1445	39.6		47.95
		lower (1st) quartile	49.9825	3.63	0.6565	0.349	774.483	909.642	8487.23	160.974	1037.32	68.138	39.94	32.6835		34.2
57	pupa	F	53.246	11.603	0.422	0.165	333.711	524.44	14805.6	148.558	71.076	84.339	2.506	14.142
58	pupa	F	53.638	11.846	0.42	0.155	379.731	515.745	14989.7	128.247	68.56	77.134	3.284	14.89
59	pupa	F	50.395	9.63	0.422	0.109	372.651	639.45	20563.9	100.136	75.984	77.261	3.269	16.668
60	pupa	F	51.483	10.32	0.46	0.079	435.467	563.071	20829.6	93.859	72.874	112.699	3.379	16.322
61	pupa	F	53.976	11.294	0.429	0.122	329.209	467.547	16896.5	144.928	66.288	83.141	3.083	16.58
62	pupa	F	56.016	9.921	0.452	0.133	507.975	478.201	13571.9	169.578	89.41	110.116	3.732	18.529
63	pupa	F	55.271	10.538	0.415	0.151	349.404	480.354	15804.3	196.86	65.605	54.645	2.824	16.8
		mean	53.4321	10.736	0.431429	0.130571	386.878	524.115	16780.2	140.309	72.8281	85.6193	3.15386	16.2759
		SD	1.97712	0.85585	0.0174342	0.0300103	64.3371	60.7083	2860.01	36.6539	8.17673	20.1761	0.397634	1.41855
		cv	0.0370024	0.0797178	0.0404105	0.229838	0.166298	0.11583	0.170439	0.261236	0.112274	0.235649	0.126079	0.0871568
		max	56.016	11.846	0.46	0.165	507.975	639.45	20829.6	196.86	89.41	112.699	3.732	18.529
		min	50.395	9.63	0.415	0.079	329.209	467.547	13571.9	93.859	65.605	54.645	2.506	14.142
		median	53.638	10.538	0.422	0.133	372.651	515.745	15804.3	144.928	71.076	83.141	3.269	16.58
		upper (3rd) quartile	54.6235	11.4485	0.4405	0.153	407.599	543.755	18730.2	159.068	74.429	97.2275	3.3315	16.734
		lower (1st) quartile	52.3645	10.1205	0.421	0.1155	341.558	479.278	14897.7	114.192	67.424	77.1975	2.9535	15.606
64	pupa	M	53.729	11.089	0.302	0.128	318.588	468.789	12500.7	150.11	67.762	64.182	3.138	9.748
65	pupa	M	55.081	10.894	0.324	0.117	328.291	451.933	13725.9	140.476	58.151	48.991	2.655	11.223
66	pupa	M	54.484	10.082	0.406	0.111	438.144	565.184	11909.5	154.479	56.277	62.227	2.937	10.963
67	pupa	M	54.03	10.835	0.379	0.142	650.979	621.558	15074.4	267.438	62.023	49.785	3.251	10.426
68	pupa	M	51.323	9.152	0.342	0.155	385.028	388.966	9138.56	192.532	60.783	75.02	1.783	8.644
69	pupa	M	57.101	8.937	0.423	0.153	553.897	553.443	12980.4	181.257	63.029	64.421	2.628	12.528
70	pupa	M	56.699	9.262	0.41	0.15	403.922	513.146	12848.1	199.506	68.634	64.403	2.626	11.823
		mean	54.6353	10.0359	0.369429	0.136571	439.836	509.003	12596.8	183.685	62.3799	61.2899	2.71686	10.765
		SD	1.9459	0.919585	0.0470951	0.0179337	121.814	78.6342	1828.69	43.1978	4.58818	9.13673	0.483597	1.299
		cv	0.0356162	0.09163	0.127481	0.131314	0.276952	0.154487	0.145171	0.235173	0.0735523	0.149074	0.177999	0.120669
		max	57.101	11.089	0.423	0.155	650.979	621.558	15074.4	267.438	68.634	75.02	3.251	12.528
		min	51.323	8.937	0.302	0.111	318.588	388.966	9138.56	140.476	56.277	48.991	1.783	8.644
		median	54.484	10.082	0.379	0.142	403.922	513.146	12848.1	181.257	62.023	64.182	2.655	10.963
		upper (3rd) quartile	55.89	10.8645	0.408	0.1515	496.021	559.313	13353.1	196.019	65.3955	64.412	3.0375	11.523
		lower (1st) quartile	53.8795	9.207	0.333	0.1225	356.659	460.361	12205.1	152.295	59.467	56.006	2.627	10.087
71	pollen	F	49.49	4.815	0.719	0.141	940.635	967.458	5787.8	116.415	284.865	62.891	64.752	15.554		221.4
72	pollen	F	50.271	5.266	0.629	0.158	986.948	904.486	6843.82	70.223	394.709	61.396	56.803	14.293		290.8
73	pollen	F	44.753	3.864	0.579	0.152	1063.82	1135.12	6935.06	121.802	488.972	60.258	77.684	13.869		273.1
74	pollen	F	46.812	3.724	0.557	0.147	1098.82	775.542	5396.65	103.477	193.219	58.434	69.966	13.931		310.1
75	pollen	F	44.978	3.952	0.586	0.144	1145.68	1353.28	6250.59	91.182	335.752	68.777	63.281	14.366		234.3
76	pollen	F	46.49	3.593	0.656	0.156	1322.1	1317.21	6717.45	101.451	317.224	67.738	72.709	12.488		359
77	pollen	F	47.397	4.491	0.599	0.158	1229.94	1109.45	7268.25	130.139	343.126	66.3	75.562	13.554		277.7
		mean	47.1701	4.24357	0.617857	0.150857	1112.56	1080.36	6457.09	104.956	336.838	63.6849	68.6796	14.0079		280.914
		SD	2.09314	0.626551	0.0553667	0.00693851	133.341	212.532	673.166	20.2479	91.5122	3.96612	7.43821	0.925677		46.2478
		cv	0.0443743	0.147647	0.0896109	0.0459939	0.119851	0.196723	0.104252	0.192918	0.27168	0.0622773	0.108303	0.0660827		0.164633
		max	50.271	5.266	0.719	0.158	1322.1	1353.28	7268.25	130.139	488.972	68.777	77.684	15.554		359
		min	44.753	3.593	0.557	0.141	940.635	775.542	5396.65	70.223	193.219	58.434	56.803	12.488		221.4
		median	46.812	3.952	0.599	0.152	1098.82	1109.45	6717.45	103.477	335.752	62.891	69.966	13.931		277.7
		upper (3rd) quartile	48.4435	4.653	0.6425	0.157	1187.81	1226.16	6889.44	119.109	368.918	67.019	74.1355	14.3295		300.45
		lower (1st) quartile	45.734	3.794	0.5825	0.1455	1025.39	935.972	6019.2	96.3165	301.044	60.827	64.0165	13.7115		253.7
78	pollen	M	46.245	3.868	0.494	0.127	1190.8	1163.54	6129.33	121.805	275.544	46.468	59.327	14.877		181
79	pollen	M	47.79	4.387	0.485	0.133	1069.67	1457.9	8161.89	125.601	376.877	73.978	57.089	14.925		144
80	pollen	M	46.462	3.771	0.414	0.106	1182.65	1242.9	5663.37	95.042	443.764	56.267	67.62	12.981		95.4
81	pollen	M	46.768	4.034	0.585	0.126	922.265	1260.32	6457.68	104.587	387.168	76.116	72.681	13.051		210.1
82	pollen	M	45.789	3.909	0.436	0.121	884.023	972.429	8318.94	102.26	208.412	55.693	62.367	12.573		155.4
83	pollen	M	47.133	3.939	0.486	0.113	994.267	875.129	5877.35	82.795	209.424	54.247	56.232	11.095		151.2
84	pollen	M	46.567	3.794	0.42	0.126	1255.18	1127.2	7317.31	77.016	303.304	55.295	58.508	12.368		152.8
		mean	46.6791	3.95743	0.474286	0.121714	1071.27	1157.06	6846.55	101.301	314.928	59.7234	61.9749	13.1243		155.7
		SD	0.644004	0.209182	0.0590839	0.00926848	143.592	192.805	1089.69	18.2301	91.1208	10.9955	6.08995	1.37443		35.1216
		cv	0.0137964	0.052858	0.124574	0.0761495	0.13404	0.166633	0.159159	0.17996	0.289339	0.184107	0.0982649	0.104724		0.225573
		max	47.79	4.387	0.585	0.133	1255.18	1457.9	8318.94	125.601	443.764	76.116	72.681	14.925		210.1
		min	45.789	3.771	0.414	0.106	884.023	875.129	5663.37	77.016	208.412	46.468	56.232	11.095		95.4
		median	46.567	3.909	0.485	0.126	1069.67	1163.54	6457.68	102.26	303.304	55.693	59.327	12.981		152.8
		upper (3rd) quartile	46.9505	3.9865	0.49	0.1265	1186.73	1251.61	7739.6	113.196	382.023	65.1225	64.9935	13.964		168.2
		lower (1st) quartile	46.3535	3.831	0.428	0.117	958.266	1049.81	6003.34	88.9185	242.484	54.771	57.7985	12.4705		147.6

## Sheet: Molar (atomic) ratios
Sample ordinal number	sample type	sex	atomic ratios	N:P	C:N	C:P	C:S	C:Ca	C:Mg	C:K	C:Na	C:Fe	C:Zn	C:Mn	C:Cu
1	imago	F		47.8925	4.17236	199.825	669.92	1866.14	1296.87	75.8972	3708.63	22389.6	24948.8	597727	124218
2	imago	F		45.9793	4.94208	227.234	615.017	1734.97	1324.51	74.2161	4863.08	23442.1	31338.3	605292	123341
3	imago	F		48.2423	4.01896	193.884	626.404	1683.45	1264.02	76.0472	4411.33	22640.7	27515.5	558736	103785
4	imago	F		55.1459	3.79976	209.541	637.904	1804.32	1290.07	72.0518	5608.58	23330.8	24162	598448	126445
5	imago	F		58.5841	3.43183	201.051	576.463	2095.88	1242.91	73.5319	5458.49	21356.2	24838.3	553937	129292
6	imago	F		53.5016	3.80867	203.77	695.247	1723.96	1202.09	72.1622	4154.17	24086.8	25277.5	578622	118869
7	imago	F		54.0747	3.99757	216.167	593.351	1906.25	1298.78	70.5614	3914.06	21559.4	25956.6	638473	119689
			mean	51.9172	4.02446	207.353	630.615	1830.71	1274.18	73.4954	4588.33	22686.5	26291	590177	120806
			SD	4.60072	0.467784	11.3164	41.5478	141.549	41.1971	2.05227	744.079	1006.42	2468.39	29216.7	8332.46
			cv	0.0886165	0.116235	0.0545757	0.0658846	0.0773192	0.0323323	0.0279237	0.162168	0.0443619	0.0938872	0.0495051	0.0689742
			max	58.5841	4.94208	227.234	695.247	2095.88	1324.51	76.0472	5608.58	24086.8	31338.3	638473	129292
			min	45.9793	3.43183	193.884	576.463	1683.45	1202.09	70.5614	3708.63	21356.2	24162	553937	103785
			median	53.5016	3.99757	203.77	626.404	1804.32	1290.07	73.5319	4411.33	22640.7	25277.5	597727	123341
			upper (3rd) quartile	54.6103	4.09566	212.854	653.912	1886.19	1297.83	75.0566	5160.79	23386.4	26736	601870	125331
			lower (1st) quartile	48.0674	3.80422	200.438	604.184	1729.46	1253.47	72.107	4034.11	21974.5	24893.6	568679	119279
8	imago	M		71.7108	4.21581	302.319	641.228	1629.87	1285.84	99.4515	3416.28	24220.4	32606.8	621965	178979
9	imago	M		60.6306	3.95529	239.812	669.018	1526.85	1149.97	93.436	3815.99	22930.5	29891.2	486988	235161
10	imago	M		61.1065	3.70084	226.145	587.488	1434.8	1244.33	105.232	3155.8	22906	31639.8	647813	206170
11	imago	M		42.4846	5.49685	233.531	628.809	1751.01	1419.67	141.076	4933.34	23579	37508.5	473666	198150
12	imago	M		52.0604	3.76113	195.806	653.063	1619.32	1199.21	117.998	3940.55	22391.3	30682.1	617357	135271
13	imago	M		51.6134	4.39644	226.915	680.084	1702.35	1322.36	98.1526	4066.53	26924.2	35535.2	661843	163686
14	imago	M		57.2301	3.84505	220.053	600.597	1673.07	1074.79	93.7677	2744.35	22141	21876.1	585833	168593
			mean	56.6909	4.19592	234.94	637.184	1619.61	1242.31	107.016	3724.69	23584.6	31391.4	585066	183716
			SD	9.2191	0.625589	32.814	34.1583	107.884	114.171	17.2219	708.571	1630.62	4990.39	75571.2	32553.4
			cv	0.16262	0.149095	0.139669	0.0536082	0.066611	0.0919021	0.160928	0.190236	0.0691392	0.158973	0.129167	0.177195
			max	71.7108	5.49685	302.319	680.084	1751.01	1419.67	141.076	4933.34	26924.2	37508.5	661843	235161
			min	42.4846	3.70084	195.806	587.488	1434.8	1074.79	93.436	2744.35	22141	21876.1	473666	135271
			median	57.2301	3.95529	226.915	641.228	1629.87	1244.33	99.4515	3815.99	22930.5	31639.8	617357	178979
			upper (3rd) quartile	60.8686	4.30613	236.671	661.04	1687.71	1304.1	111.615	4003.54	23899.7	34071	634889	202160
			lower (1st) quartile	51.8369	3.80309	223.099	614.703	1573.09	1174.59	95.9601	3286.04	22648.6	30286.7	536410	166140
15	egg	F		19.9103	7.61489	151.615	551.742	358.663	713.14	103.915	171.165	16192.7	16098.3	54790.4	281094
16	egg	F		30.8045	6.47293	199.395	323.559	335.536	767.906	104.584	172.211	6274.23	10865.1	44728.4	233913
17	egg	F		28.2417	7.13751	201.576	365.502	381.647	764.966	103.876	215.368	8004.44	15443.1	65413.2	228104
18	egg	F		26.9348	7.25177	195.325	358.365	383.631	870.156	115.356	268.525	5183.06	15063.8	129463	130127
19	egg	F		31.6946	6.99476	221.696	383.213	580.539	661.514	116.413	433.044	9226.25	12865.5	69850.3	312836
20	egg	F		18.0644	7.5217	135.875	424.93	458.925	687.981	108.04	200.22	8207.35	14414.6	58461.2	159014
21	egg	F		24.7627	7.14783	176.999	413.618	355.684	694.697	112.739	202.381	11510	13454.6	141048	255682
			mean	25.7733	7.16305	183.212	402.99	407.804	737.194	109.275	237.559	9228.29	14029.3	80536.5	228681
			SD	5.20642	0.37553	30.2893	73.9579	85.706	70.6253	5.49749	92.1737	3681.94	1788.61	38364.1	64746.2
			cv	0.202008	0.052426	0.165324	0.183523	0.210165	0.0958028	0.0503089	0.388003	0.398984	0.127491	0.476357	0.283128
			max	31.6946	7.61489	221.696	551.742	580.539	870.156	116.413	433.044	16192.7	16098.3	141048	312836
			min	18.0644	6.47293	135.875	323.559	335.536	661.514	103.876	171.165	5183.06	10865.1	44728.4	130127
			median	26.9348	7.14783	195.325	383.213	381.647	713.14	108.04	202.381	8207.35	14414.6	65413.2	233913
			upper (3rd) quartile	29.5231	7.38674	200.485	419.274	421.278	766.436	114.047	241.946	10368.1	15253.4	99656.9	268388
			lower (1st) quartile	22.3365	7.06613	164.307	361.934	357.173	691.339	104.25	186.216	7139.33	13160.1	56625.8	193559
22	egg	M		17.6605	8.03243	141.857	485.466	352.156	621.174	119.027	264.138	8184.43	25059.8	113743	165995
23	egg	M		19.6964	7.22517	142.31	523.77	402.582	813.137	111.159	148.378	15303.5	13724.1	125388	84685.3
24	egg	M		16.7363	7.38594	123.613	471.476	546.932	453.163	113.09	189.122	13474.6	9077.62	138552	115549
25	egg	M		21.2602	7.63615	162.346	499.545	613.806	530.043	108.906	323.734	8735.91	17034	166894	192562
26	egg	M		25.2982	7.10421	179.724	507.582	881.833	624.205	109.144	401.759	8276.8	12987.7	43655	117736
27	egg	M		16.3879	7.87711	129.09	554.816	513.833	692.213	130.669	228.734	8285.63	9152.59	101911	122242
28	egg	M		15.5365	8.7747	136.328	528.369	522.529	927.218	123.1	449.573	8415.07	15922.7	79051.9	139190
			mean	18.9394	7.71939	145.038	510.146	547.667	665.879	116.442	286.491	10096.6	14708.4	109885	133994
			SD	3.4393	0.574074	19.6192	28.0966	171.801	162.332	8.19169	110.801	2984.67	5485.4	40265.2	35719.4
			cv	0.181595	0.0743678	0.135269	0.0550756	0.313695	0.243787	0.0703498	0.386751	0.295612	0.372944	0.36643	0.266574
			max	25.2982	8.7747	179.724	554.816	881.833	927.218	130.669	449.573	15303.5	25059.8	166894	192562
			min	15.5365	7.10421	123.613	471.476	352.156	453.163	108.906	148.378	8184.43	9077.62	43655	84685.3
			median	17.6605	7.63615	141.857	507.582	522.529	624.205	113.09	264.138	8415.07	13724.1	113743	122242
			upper (3rd) quartile	20.4783	7.95477	152.328	526.069	580.369	752.675	121.064	362.747	11105.3	16478.4	131970	152593
			lower (1st) quartile	16.5621	7.30555	132.709	492.505	458.207	575.608	110.151	208.928	8281.22	11070.1	90481.7	116642
29	cocoon	F		4.77806	4.18313	19.9872	422.117	90.3646	42.5009	49.6778	1520.02	12175.6	3602.34	1415.02	114264
30	cocoon	F		7.23488	4.12262	29.8266	546.748	95.0859	49.3508	58.4632	1899.56	12169.3	4126.17	1456.35	126090
31	cocoon	F		6.52582	4.17897	27.2712	431.456	89.3061	62.1863	60.7932	1683.2	9383.04	4057.64	1705.29	126755
32	cocoon	F		5.31192	4.30344	22.8595	431.824	93.2888	49.887	57.476	1633.34	15045.5	3860.32	1741.24	131734
33	cocoon	F		5.19152	4.17732	21.6866	482.006	88.6477	44.3667	56.6788	1745.78	10262.9	3814.67	1583.14	121891
34	cocoon	F		7.15432	4.17515	29.8703	535.648	104.27	53.622	64.7927	1563.34	13818.1	4238.21	1610.79	118814
35	cocoon	F		6.78722	4.14406	28.1267	552.252	103.092	59.6473	71.0444	1790.85	11505.6	4734.84	2182.87	121180
			mean	6.14053	4.18353	25.6612	486.007	94.865	51.6516	59.8466	1690.87	12051.4	4062.03	1670.67	122961
			SD	1.01944	0.0574091	4.07389	58.5257	6.43528	7.34853	6.72959	132.531	1946.43	365.384	255.299	5748.95
			cv	0.166019	0.0137227	0.158757	0.120421	0.0678362	0.142271	0.112447	0.0783803	0.16151	0.0899511	0.152813	0.0467542
			max	7.23488	4.30344	29.8703	552.252	104.27	62.1863	71.0444	1899.56	15045.5	4734.84	2182.87	131734
			min	4.77806	4.12262	19.9872	422.117	88.6477	42.5009	49.6778	1520.02	9383.04	3602.34	1415.02	114264
			median	6.52582	4.17732	27.2712	482.006	93.2888	49.887	58.4632	1683.2	12169.3	4057.64	1610.79	121891
			upper (3rd) quartile	6.97077	4.18105	28.9767	541.198	99.089	56.6347	62.793	1768.31	12996.8	4182.19	1723.26	126423
			lower (1st) quartile	5.25172	4.15961	22.2731	431.64	89.8353	46.8587	57.0774	1598.34	10884.3	3837.5	1519.74	119997
36	cocoon	M		7.84333	4.16887	32.6978	549.536	163.286	58.8574	58.4696	1674.3	12818.2	6573.11	2324.89	145991
37	cocoon	M		6.8777	4.05408	27.8828	737.619	88.1249	48.3269	51.8229	1470.73	14234.6	4900.66	1816.74	131141
38	cocoon	M		6.98295	4.05081	28.2866	581.212	87.413	72.1418	58.208	1666.41	15525.1	5220.39	2292.38	141796
39	cocoon	M		5.03714	4.23129	21.3136	549.505	69.6617	64.5425	52.1051	1256.61	13245.9	5425.77	1952.11	130032
40	cocoon	M		5.69812	4.16893	23.7551	589.511	142.544	59.8179	57.195	1452.17	10974.6	5481.34	2398.84	151546
41	cocoon	M		5.58508	4.25906	23.7871	774.785	70.134	51.1077	48.5704	1250.6	11970.2	5641.27	2098.84	133905
42	cocoon	M		8.04287	4.15984	33.4571	586.675	92.0473	59.4969	60.8525	1641.08	13295.9	5351.22	2146.6	130761
			mean	6.58103	4.15613	27.3114	624.12	101.887	59.1845	55.3177	1487.41	13152.1	5513.39	2147.2	137881
			SD	1.1644	0.0796745	4.63864	92.3337	36.4354	7.96165	4.48158	183.236	1476.62	522.12	210.387	8576.94
			cv	0.176933	0.0191704	0.169842	0.147942	0.357605	0.134523	0.0810154	0.123191	0.112273	0.0947004	0.0979819	0.0622052
			max	8.04287	4.25906	33.4571	774.785	163.286	72.1418	60.8525	1674.3	15525.1	6573.11	2398.84	151546
			min	5.03714	4.05081	21.3136	549.505	69.6617	48.3269	48.5704	1250.6	10974.6	4900.66	1816.74	130032
			median	6.8777	4.16887	27.8828	586.675	88.1249	59.4969	57.195	1470.73	13245.9	5425.77	2146.6	133905
			upper (3rd) quartile	7.41314	4.20011	30.4922	663.565	117.296	62.1802	58.3388	1653.75	13765.3	5561.3	2308.63	143893
			lower (1st) quartile	5.6416	4.10696	23.7711	565.374	78.7735	54.9826	51.964	1354.39	12394.2	5285.8	2025.47	130951
43	feces	F		8.58794	12.4069	106.55	280.893	1344.64	813.307	169.433	4656.42	1494.37	31703.8	38962	60451.7
44	feces	F		10.5246	11.98	126.085	275.095	1052.94	990.797	176.858	3553.49	1873.99	35413.4	35346.6	60147.5
45	feces	F		7.85004	12.574	98.7065	320.601	3137.9	881.805	182.917	3788.64	1836.4	35189.5	26825	66798.9
46	feces	F		8.18814	11.9974	98.2363	272.5	1567.58	764.146	181.523	3643.37	1906.5	32436.1	25766.6	77603.4
47	feces	F		8.38417	11.5115	96.5142	308.639	1121.65	1254.79	184.522	4185.98	2277.7	36342	34403.1	71142.7
48	feces	F		6.84217	13.0699	89.4265	291.455	1806.26	962.467	176.619	4332.54	1589.6	56118.2	52872.9	71607
49	feces	F		13.394	13.0305	174.531	287.194	3693.29	997.773	181.558	4727.76	1365.58	38467.1	52200.2	65032.5
			mean	9.11016	12.3672	112.864	290.911	1960.61	952.154	179.061	4126.89	1763.45	37952.9	38053.8	67540.5
			SD	2.18837	0.576926	29.5761	17.7921	1038.72	160.645	5.17206	476.833	306.428	8330.78	10941.3	6357.68
			cv	0.240212	0.0466498	0.26205	0.0611601	0.529795	0.168718	0.0288843	0.115543	0.173766	0.219503	0.287521	0.0941314
			max	13.394	13.0699	174.531	320.601	3693.29	1254.79	184.522	4727.76	2277.7	56118.2	52872.9	77603.4
			min	6.84217	11.5115	89.4265	272.5	1052.94	764.146	169.433	3553.49	1365.58	31703.8	25766.6	60147.5
			median	8.38417	12.4069	98.7065	287.194	1567.58	962.467	181.523	4185.98	1836.4	35413.4	35346.6	66798.9
			upper (3rd) quartile	9.5563	12.8022	116.317	300.047	2472.08	994.285	182.237	4494.48	1890.25	37404.6	45581.1	71374.9
			lower (1st) quartile	8.01909	11.9887	97.3753	277.994	1233.15	847.556	176.738	3716.01	1541.99	33812.8	30614.1	62742.1
50	feces	M		11.6212	13.2253	153.694	386.032	2539.88	1123.68	199.18	6906.41	2551.78	27314.5	51003.7	67187.1
51	feces	M		11.1662	12.645	141.197	392.48	1929.06	1360.61	203.284	6463.73	1792.18	31002.8	55846	67615.4
52	feces	M		12.0422	13.6206	164.022	317.546	1477.23	792.328	153.163	4088.03	1876.66	20623	50391.7	56573.4
53	feces	M		13.99	13.1696	184.243	375.81	2042.96	970.184	195.865	5819.01	2226.79	33492.1	54772.1	132492
54	feces	M		12.4155	15.6655	194.494	390.121	1950.3	1100.64	180.51	5223.26	2213.27	37283.4	53906	68897.3
55	feces	M		9.26219	19.6184	181.71	398.121	2533.84	1061.42	180.032	4663.54	2121.17	46922.4	65972.4	81051.9
56	feces	M		13.365	16.9549	226.602	381.291	1821.39	1085.03	185.66	4304.53	2199.18	45630.7	57855	94800.5
			mean	11.9803	14.9856	177.995	377.343	2042.09	1070.56	185.385	5352.64	2140.15	34609.9	55678.1	81231.1
			SD	1.54539	2.56715	28.3654	27.3656	382.664	171.093	16.8882	1084.4	250.549	9515.96	5236.07	25672.9
			cv	0.128994	0.171307	0.159361	0.0725219	0.187388	0.159816	0.091098	0.202592	0.117071	0.274949	0.0940417	0.316048
			max	13.99	19.6184	226.602	398.121	2539.88	1360.61	203.284	6906.41	2551.78	46922.4	65972.4	132492
			min	9.26219	12.645	141.197	317.546	1477.23	792.328	153.163	4088.03	1792.18	20623	50391.7	56573.4
			median	12.0422	13.6206	181.71	386.032	1950.3	1085.03	185.66	5223.26	2199.18	33492.1	54772.1	68897.3
			upper (3rd) quartile	12.8902	16.3102	189.369	391.3	2288.4	1112.16	197.523	6141.37	2220.03	41457.1	56850.5	87926.2
			lower (1st) quartile	11.3937	13.1975	158.858	378.55	1875.23	1015.8	180.271	4484.04	1998.91	29158.7	52454.8	67401.3
57	pupa	F		60.8016	5.35149	325.379	861.527	5324.06	2054.51	117.069	6860.35	34831.3	34370.9	971852	199255
58	pupa	F		62.3705	5.2803	329.335	923.861	4713.28	2104.52	116.481	8005.36	36375.3	37858.1	747074	190638
59	pupa	F		50.4627	6.10266	307.957	1234.32	4512.45	1594.77	79.774	9632.8	30836.9	35510.7	705126	160006
60	pupa	F		49.6111	5.81758	288.616	1739.81	3944.9	1850.19	80.4565	10498.9	32847	24870	696899	166925
61	pupa	F		58.2167	5.57328	324.458	1181.15	5470.86	2336.1	103.988	7128.59	37859.2	35344.2	800795	172285
62	pupa	F		48.5371	6.58437	319.587	1124.41	3679.57	2370.38	134.354	6322.63	29129.4	27694.5	686538	159990
63	pupa	F		56.1522	6.11642	343.45	977.206	5278.33	2328.37	113.841	5373.97	39171.1	55065.4	895214	174109
			mean	55.1646	5.8323	319.826	1148.9	4703.35	2091.26	106.566	7688.94	34435.7	35816.3	786214	174744
			SD	5.64009	0.469507	17.3964	294.624	702.957	288.74	20.1655	1825.79	3689.96	9685.8	109981	15032.6
			cv	0.102241	0.0805012	0.0543933	0.25644	0.149459	0.138069	0.18923	0.237456	0.107155	0.27043	0.139887	0.0860263
			max	62.3705	6.58437	343.45	1739.81	5470.86	2370.38	134.354	10498.9	39171.1	55065.4	971852	199255
			min	48.5371	5.2803	288.616	861.527	3679.57	1594.77	79.774	5373.97	29129.4	24870	686538	159990
			median	56.1522	5.81758	324.458	1124.41	4713.28	2104.52	113.841	7128.59	34831.3	35344.2	747074	172285
			upper (3rd) quartile	59.5091	6.10954	327.357	1207.74	5301.2	2332.24	116.775	8819.08	37117.2	36684.4	848004	182373
			lower (1st) quartile	50.0369	5.46238	313.772	950.533	4228.67	1952.35	92.2221	6591.49	31842	31032.7	701012	163466
64	pupa	M		81.1974	5.65034	458.793	1120.64	5627.38	2319.25	139.912	6851.01	36866.1	45575.1	783159	291693
65	pupa	M		74.3531	5.8962	438.401	1256.84	5598.47	2466.29	130.629	7505.08	44040.2	61209.3	948924	259732
66	pupa	M		54.9133	6.30203	346.065	1310.42	4149.34	1950.72	148.921	6750.8	45013.5	47667.5	848514	263010
67	pupa	M		63.2189	5.81519	367.63	1015.81	2769.46	1759.02	116.674	3866.94	40503	59083.8	760172	274252
68	pupa	M		59.1762	6.53964	386.991	883.987	4447.81	2670.03	182.815	5102.28	39258.6	37244.9	1.3166e+06	314217
69	pupa	M		46.7206	7.45092	348.111	996.364	3439.87	2087.79	143.197	6029.82	42121.9	48255.7	993831	241209
70	pupa	M		49.9549	7.13885	356.621	1009.14	4683.87	2235.89	143.653	5439.7	38409.7	47929.3	987586	253793
			mean	61.362	6.39902	386.087	1084.74	4388.03	2212.71	143.686	5935.09	40887.6	49566.5	948398	271129
			SD	12.6262	0.687658	45.2338	152.982	1054.2	309.682	20.3024	1237.9	2988.86	8184.26	187920	24768
			cv	0.205765	0.107463	0.117159	0.141031	0.240244	0.139956	0.141297	0.208573	0.0730994	0.165117	0.198145	0.0913511
			max	81.1974	7.45092	458.793	1310.42	5627.38	2670.03	182.815	7505.08	45013.5	61209.3	1.3166e+06	314217
			min	46.7206	5.65034	346.065	883.987	2769.46	1759.02	116.674	3866.94	36866.1	37244.9	760172	241209
			median	59.1762	6.30203	367.63	1015.81	4447.81	2235.89	143.197	6029.82	40503	47929.3	948924	263010
			upper (3rd) quartile	68.786	6.83925	412.696	1188.74	5141.17	2392.77	146.287	6800.9	43081.1	53669.8	990708	282972
			lower (1st) quartile	52.4341	5.8557	352.366	1002.75	3794.6	2019.26	135.271	5270.99	38834.2	46621.3	815837	256762
71	pollen	F		14.809	11.9861	177.502	937.053	1755.59	1035.15	278.345	8136.99	8077.62	42841.2	34958.9	168387
72	pollen	F		18.5134	11.1325	206.102	849.427	1699.61	1124.69	239.11	13702.3	5921.69	44576.9	40480	186134
73	pollen	F		14.7576	13.5065	199.323	786.039	1403.72	797.803	210.063	7032.72	4255.43	40433.3	26350.2	170769
74	pollen	F		14.7847	14.659	216.729	850.169	1421.53	1221.43	282.366	8659.02	11264.5	43613.8	30603	177831
75	pollen	F		14.9134	13.2721	197.933	833.879	1309.98	672.556	234.238	9441.62	6228.55	35603.2	32510.3	165690
76	pollen	F		12.1118	15.089	182.756	795.611	1173.34	714.204	225.286	8771.19	6813.95	37364.5	29245.9	197015
77	pollen	F		16.5796	12.3074	204.051	800.865	1285.86	864.488	212.276	6971.06	6422.47	38919.7	28690.7	185061
			mean	15.2099	13.1361	197.771	836.149	1435.66	918.616	240.24	8959.27	6997.75	40478.9	31834.2	178698
			SD	1.9588	1.43249	13.5829	51.5734	216.138	211.186	29.3828	2280.18	2198.71	3369.13	4710.64	11331.7
			cv	0.128784	0.10905	0.0686801	0.0616796	0.150549	0.229895	0.122306	0.254505	0.314203	0.0832316	0.147974	0.0634126
			max	18.5134	15.089	216.729	937.053	1755.59	1221.43	282.366	13702.3	11264.5	44576.9	40480	197015
			min	12.1118	11.1325	177.502	786.039	1173.34	672.556	210.063	6971.06	4255.43	35603.2	26350.2	165690
			median	14.809	13.2721	199.323	833.879	1403.72	864.488	234.238	8659.02	6422.47	40433.3	30603	177831
			upper (3rd) quartile	15.7465	14.0828	205.076	849.798	1560.57	1079.92	258.727	9106.41	7445.78	43227.5	33734.6	185598
			lower (1st) quartile	14.7711	12.1468	190.344	798.238	1297.92	756.004	218.781	7584.86	6075.12	38142.1	28968.3	169578
78	pollen	M		17.3148	13.9424	241.409	972.135	1295.84	804.266	245.601	7267	7803.31	54180.5	35653.9	164506
79	pollen	M		20.0024	12.7036	254.103	959.292	1490.78	663.325	190.601	7282.82	5895.8	35169.5	38289.4	169455
80	pollen	M		20.1425	14.3681	289.409	1170.19	1310.9	756.449	267.056	9357.02	4868	44954.8	31428	189418
81	pollen	M		15.2488	13.5198	206.162	990.932	1692.08	750.902	235.75	8559.07	5616.35	33450.7	29432.1	189643
82	pollen	M		19.826	13.6601	270.825	1010.28	1728.32	952.839	179.173	8570.59	10215.1	44760.3	33581.5	192732
83	pollen	M		17.9228	13.9539	250.094	1113.56	1581.79	1089.86	261.049	10896.2	10464.1	47302.2	38338.5	224817
84	pollen	M		19.9758	14.3133	285.919	986.673	1237.94	835.976	207.16	11573.2	7138.47	45848.4	36404.7	199256
			mean	18.6333	13.7802	256.846	1029.01	1476.81	836.23	226.627	9072.27	7428.74	43666.6	34732.6	189975
			SD	1.87417	0.566794	28.7558	80.3838	199.228	142.88	34.6202	1665.27	2213.38	7164.04	3406.82	19907.6
			cv	0.100582	0.0411311	0.111958	0.0781177	0.134904	0.170862	0.152763	0.183556	0.297948	0.164062	0.098087	0.104791
			max	20.1425	14.3681	289.409	1170.19	1728.32	1089.86	267.056	11573.2	10464.1	54180.5	38338.5	224817
			min	15.2488	12.7036	206.162	959.292	1237.94	663.325	179.173	7267	4868	33450.7	29432.1	164506
			median	19.826	13.9424	254.103	990.932	1490.78	804.266	235.75	8570.59	7138.47	44954.8	35653.9	189643
			upper (3rd) quartile	19.9891	14.1336	278.372	1061.92	1636.93	894.408	253.325	10126.6	9009.22	46575.3	37347	195994
			lower (1st) quartile	17.6188	13.59	245.751	979.404	1303.37	753.675	198.88	7920.94	5756.08	39964.9	32504.8	179437
